# Supplementary material for: Development of a Novel Tissue Blot Hybridization Chain Reaction for the Identification of Plant Viruses
Source: Plants (Basel). 2022 Sep 5;11(17):2325. doi: 10.3390/plants11172325 (PMC9459701; doi:10.3390/plants11172325)
Supplement: Supplementary file 1 [file plants-11-02325-s001.zip]

Archive with 4 entries (4 files):
- S1_TB_HCR virus isolate table.pdf
- S2_TB HCR Protocol.pdf
- S3_probe_movie_working 4.mp4
- S4_TB HCR with 488 hairpins 2.mp4
